# Supplementary material for: Comprehensive Analysis of Prognostic Microenvironment-Related Genes in Invasive Breast Cancer
Source: Front Oncol. 2022 Jan 3;11:576911. doi: 10.3389/fonc.2021.576911 (PMC8761742; doi:10.3389/fonc.2021.576911)
Supplement: Supplementary Table 2 — The P value of the 392 DEGs calculated by Kaplan-Meier Plotter kmplot.com. [file Table_2.xlsx]

## Sheet: Sheet1
Term	p
FGL2	7.3e-10
GBP1	8e-05
CD74	7.3e-15
GZMH	0.0001
CST7	1.5e-07
APOBEC3G	0.0005
GPR65	0.0012
IL18R1	1.6e-14
RSPO3	0.0012
ACSL5	0
CD69	7.6e-12
FASLG	0
SELE	6.3e-15
CCL11	7.8e-10
IL6	3.3e-06
CXorf21	0.0234
VNN2	0.0018
STAT4	0
STX11	2e-06
SAMD9L	5.9e-15
IL1B	0
FAM26F	0.0352
FAS	3.4e-05
LGALS2	0.0004
IL18RAP	6.4e-12
HLA-DPB1	3.3e-15
NAPSA	2e-09
SRGN	0.0046
CXCL11	7.1e-05
SASH3	3.7e-10
GPR171	1.1e-07
EGR2	3.9e-08
MNDA	0.0429
UBD	2.3e-07
CCR7	2.1e-08
CD48	2.9e-09
MEOX1	0
SAA2	0.0061
GIMAP8	2.8e-13
TLR8	0.0002
CRTAM	2.6e-07
ALOX5AP	7.3e-06
TRIM22	2.5e-06
TLR3	0
CLEC4A	0.0002
GIMAP2	3.2e-09
LILRB1	9.8e-05
UBASH3A	0.0347
CLEC10A	5.7e-15
PSTPIP1	1.2e-15
IRAK3	4e-08
AOAH	0.0048
DARC	0
RGS13	3e-13
C13orf18	6.8e-09
C3	2.1e-12
RGS18	9.4e-05
P2RY12	9.6e-12
ARHGAP15	3.4e-13
SAMD3	3.7e-12
GIMAP7	1.4e-06
CCL19	1.9e-10
CH25H	5.6e-16
C17orf60	0.0037
Rgr	0.0389
IGSF6	0.0167
AMICA1	4.4e-11
CORO1A	4e-05
TLR10	0
COL6A6	1.8e-12
DOK2	5.4e-05
CCL13	0.0002
NCKAP1L	3.8e-10
GZMK	1.4e-08
BTK	8.4e-10
SAA1	0.0061
MDFIC	5.9e-05
PLAUR	0.0008
EGFL6	0.0272
AIM2	3.4e-06
ARHGAP30	3.5e-10
GPR18	6.8e-10
ARHGAP9	3.3e-16
CD79B	0.0001
PRKCB1	0
PTPRC	2e-06
DOCK2	0.0004
SIT1	0.0293
PTPN22	4.8e-12
TFEC	4.1e-05
SLA	1.7e-07
SUCNR1	0.0061
CD247	1.7e-11
SH2D1A	8.4e-07
CD3D	2e-07
ADD3	0.0002
ATP8B4	6.1e-10
LAX1	0
FYB	2.5e-06
BCL11B	0.0001
FPRL2	0.0022
CD53	5.6e-06
SELP	0
TOX	4.4e-12
HCLS1	1.6e-10
PLCL2	6.1e-09
CCR6	0
BBOX1	0.0024
IL7R	2.9e-07
PLEK	1.6e-08
CD38	1.5e-06
TBX21	7.8e-16
RARRES1	0.0005
WDFY4	3e-15
TBC1D10C	1.1e-11
C6orf105	0
TIMD4	0.0042
RSAD2	0.0109
STK17B	0.0007
CD2	1.4e-06
PVRIG	1.1e-16
NCF2	0.0048
CD37	2.4e-10
RASGRP2	4.6e-10
TRAT1	1.1e-06
BTLA	2.7e-10
EOMES	0
BMP6	0
AKR1B1	1.6e-08
PARVG	5.6e-16
CD5	5.9e-10
CD84	7.3e-13
LCK	3.3e-06
P2RY10	8e-05
FAM20A	2.2e-08
IL33	1.8e-14
TAGAP	2.4e-09
INDO	0.0234
PTGDS	7.8e-09
CXCL2	2.8e-07
SLAMF7	3.8e-05
ZBED2	2.6e-10
P2RY14	0.0005
HAVCR2	0.0042
DNASE1L3	0
PI16	4.4e-05
CXCR3	2.3e-09
TNFRSF1B	3.6e-07
LAIR2	8.3e-12
ADAMDEC1	0.0002
CUGBP2	5.1e-05
SLAMF1	2.5e-13
GPNMB	2.2e-05
NCF4	0.0001
EDG6	0.0002
C1S	4.1e-07
P2RY13	3.3e-16
MS4A6A	1.6e-05
ZNF683	9.9e-06
SCARA5	2.8e-07
C3AR1	0.0068
CLIC5	0
HTRA4	0.0094
KCTD12	0.0022
KLRB1	5.1e-10
DENND1C	0
FAM105A	0
LRRC8C	1.2e-13
CD40	0.0001
PTGER4	0.0029
GMFG	0.0007
CLIC2	3.5e-05
RUNX3	4.6e-07
PLEKHQ1	6.2e-12
ENPP2	2.6e-08
PLAC8	6.1e-09
TNFSF13B	0.0166
CLECL1	2.1e-10
LRRK2	2.2e-13
ABCB1	0
ITK	0
GIMAP1	8.6e-14
CPVL	0.0137
EMILIN2	0.0056
C6orf32	5.4e-11
TMEM140	6.8e-07
ABCA8	1.2e-12
STAP1	2e-08
SFRP1	8.4e-09
SNAI3	3.4e-11
RCSD1	7.8e-06
FREM1	0
LOC90925	1.9e-07
FIGF	4.4e-15
C1orf38	5.2e-06
TEX11	0.0114
CYBB	0.0393
GYPC	3e-07
ITGB2	0.015
KLRD1	6e-12
WIPF1	0.019
SLFN12	4.9e-10
GAB3	1.1e-13
CCR2	0
NLRP3	6.8e-05
BACH2	2.5e-11
PPP2R2B	0
KLHL6	2.1e-10
EMP3	1.7e-06
SLFN11	5.6e-06
IL16	0
SLC7A7	0.0179
MME	0.0417
LTB	6.1e-05
FAM30A	0.0338
APBB1IP	2.4e-11
EPYC	8.9e-06
PDCD1LG2	8.7e-05
TLR7	0.0044
CD96	3.4e-12
PSCDBP	0.0016
IKZF1	6.2e-12
TSHZ2	5e-10
MS4A1	1.7e-06
ABCA9	0
CPNE8	1.7e-07
LAIR1	3.1e-09
CTSG	2.2e-10
CD1C	5.1e-14
SELPLG	9.4e-12
ITM2A	1.1e-16
MMP7	0.0007
LILRA4	0.011
EVI2B	3.1e-08
TPK1	1.8e-15
DSE	0.0091
XCL2	0.0232
RAB33A	1.9e-07
KLHL29	2.2e-11
TXNDC3	7e-11
MS4A4A	0.0445
SNFT	0.0035
CPXM2	3.5e-08
AP1S2	0.0173
POU2AF1	4.1e-06
RNASE6	0.0007
TSPAN2	0.0054
MFAP4	3.5e-12
FAM70A	5.7e-08
PIK3CG	2.9e-06
ITGA4	9.1e-05
FYN	8.8e-05
DPEP2	0.0324
MMP1	0
MSR1	0.002
PAMCI	1.9e-10
C7	0.0003
IL21R	1.4e-06
PLA2G2A	0.0317
HSD11B1	9.3e-11
CTHRC1	0.0091
CLEC2B	5.7e-07
CD28	6e-11
GPX3	0.0155
PDPN	0.0274
GEM	4.4e-06
ALDH1A1	1.3e-08
LYVE1	0.0003
EVI2A	9e-05
IGF1	2.2e-09
HVCN1	0
TLR4	1.2e-07
PTGER2	0.0003
MFNG	0
BANK1	7.8e-08
VAMP5	0.0385
CD1E	2.2e-15
TPO	1.2e-12
ADRB2	0
FBLN2	0.0183
ABCA6	0
CAV2	0.0104
VAV1	7.8e-16
CD27	5.2e-14
CFH	9e-10
SV2B	1e-12
SGK	0.0173
GPR34	5.3e-06
FCRLA	3.9e-12
CXCL12	4.5e-13
RARRES2	1.6e-05
FMO3	3.3e-08
PLXNC1	0.034
TNFSF11	0.0026
SFRP4	2.8e-07
GNG2	9e-07
ABI3BP	1.6e-14
ADH1B	0.0008
FABP4	0.0118
SERPINF1	0.0024
IGKC	9.1e-05
C1orf186	1.2e-09
VSTM2L	0.0003
KLRF1	8.5e-07
CD200	6e-10
NXN	2.3e-06
DERL3	1.4e-06
EDG1	0
CYP7B1	8.8e-07
CD33	1.4e-06
TRPV2	1.5e-05
SLCO2B1	1.8e-08
PDGFRA	0.0489
VIM	0.0107
KIAA1913	1.9e-14
CD19	0.0003
MEF2C	0.0003
TGFBR2	6.1e-07
SRPX	0.0401
MOXD1	6.2e-11
MSC	4.7e-05
LGI2	2.8e-12
A2M	4.9e-08
LIX1L	0.0001
TMEM100	1.9e-06
ADH1C	1e-06
FAM78A	0.0002
KIT	1.8e-08
CLIP4	0.0347
DPT	1.3e-06
RFTN1	2.1e-10
NNMT	6.5e-11
CPXM1	0.0018
CFI	1.2e-08
TNMD	3.5e-05
LSP1	2e-11
MEOX2	4.9e-06
CCDC80	0.0002
TNFRSF17	0.0018
PALM2-AKAP2	0.0087
SLC9A9	3.6e-09
C5orf23	0.0005
CARD6	0.0037
CCND2	0
ZEB2	0.0018
PTGIS	1.6e-05
LPL	0.0028
ADIPOQ	4.2e-05
HOM-TES-103	0
CIDEA	1.1e-08
C10orf10	0.004
PLAU	4.5e-06
SEMA3A	0.0186
G0S2	7e-05
PRDM1	2.6e-06
IGFL2	0.0066
ID4	0.0054
LY96	0.028
CLDN14	4.8e-05
TIAM2	1.1e-05
NPR3	0.0011
LYZ	5.3e-06
SOD3	1.2e-10
CDO1	1.1e-13
DCN	0.0005
AXL	0.0001
FSTL1	0.0004
IGKV1-5	7.1e-05
GDF10	0
CLDN1	3.1e-05
VSNL1	2.8e-05
AMPD1	0
APOC1	3.2e-06
SPP1	0
DOK5	4.7e-07
EDN1	0.0002
LY86	2.3e-12
PLA1A	3.5e-05
SERPINE2	0.0004
SLC1A3	0.0018
DHRS9	0
ARL4C	5.3e-07
ENTHD1	0.0032
GFPT2	3.7e-10
CPZ	0.0017
CD180	0.0049
ANXA1	0.0044
ALDH1A3	0.0006
PNOC	2.8e-09
HSD17B11	0.0032
S100A4	2.2e-08
PID1	0.0041
