# Supplementary material for: Comprehensive Analysis of Prognostic Microenvironment-Related Genes in Invasive Breast Cancer
Source: Front Oncol. 2022 Jan 3;11:576911. doi: 10.3389/fonc.2021.576911 (PMC8761742; doi:10.3389/fonc.2021.576911)
Supplement: Supplementary Table 3 — The P value of the 55 HF-DEGs calculated by R and Kaplan-Meier Plotter kmplot.com. [file Table_3.xlsx]

## Sheet: Sheet1
HF-DEGs	R-P	KMP-P		R-P = P value of HF-DEGs in TCGA database calculated by R
FGL2	0.013	7.3e-10		KMP-P = P value of HF-DEGs in Kaplan-Meier Plotter kmplot.com
GBP1	0.025	8e-05
GZMH	0.009	0.0001
CST7	0.019	1.5e-07
ACSL5	0.014	<0.00000000073
CD69	0.03	7.6e-12
FASLG	0.034	0
CCL11	0.041	7.8e-10
CXorf21	0.003	0.0234
STAT4	0.006	0
IL1B	0.006	0
IL18RAP	0.004	6.4e-12
SASH3	0.008	3.7e-10
GPR171	0.019	1.1e-07
GIMAP8	0.045	2.8e-13
TRIM22	0.047	2.5e-06
GIMAP2	0.021	3.2e-09
IRAK3	0.003	4e-08
DARC	0.031	0
C13orf18	0.001	6.8e-09
C3	0.005	2.1e-12
RGS18	0.003	9.4e-05
P2RY12	0.003	9.6e-12
SAMD3	0.012	3.7e-12
TLR10	0.021	0
DOK2	0.019	5.4e-05
BTK	0.005	8.4e-10
MDFIC	0.018	5.9e-05
PLAUR	0.035	0.0008
DOCK2	0.022	0.0004
SUCNR1	0.004	0.0061
ADD3	0.016	0.0002
ATP8B4	0.012	6.1e-10
FPRL2	0.016	0.0022
RARRES1	0.021	0.0005
WDFY4	0.05	3e-15
RASGRP2	0.048	4.6e-10
INO1	0.021	0.0234
CXCL2	0.017	2.8e-07
HAVCR2	0.044	0.0042
NCF4	0.009	0.0001
C3AR1	0.047	0.0068
HTRA4	0.006	0.0094
CD40	0.015	0.0001
ENPP2	0.005	2.6e-08
EMILIN2	0.034	0.0056
FIGF	0.018	4.4e-15
SLC7A7	0.017	0.0179
FAM30A	0.028	0.0338
TSPAN2	0.029	0.0054
HSD11B1	0.035	9.3e-11
VAV1	0.035	7.8e-16
TMEM100	0.04	1.9e-06
DPT	0.019	1.3e-06
TNFRSF17	0.032	0.0018
